# Supplementary material for: Rates of return to sorghum and millet research investments: A meta-analysis
Source: PLoS One. 2017 Jul 7;12(7):e0180414. doi: 10.1371/journal.pone.0180414 (PMC5501525; doi:10.1371/journal.pone.0180414)
Supplement: S1 Data — (XLS) [file pone.0180414.s006.xls]

## Sheet: Sheet1
sno	id1	id2	firstauthor	publishedornot	exantepost	socialprivate	selfevaluationornot	economicsurplus	intsormilonly	icrisatonly	both	bothpub	othernarsmainlyprivate	sorghumonly	milletonly	bothyesno	publicationyear	ROR	BCR	DISCOUNTRATE	TOTALBENEFITS	TOTALCOSTS	T0	Tc	Tb	T	region	region1	region4	institutiontype	instype1	instype2	researchscope	rscope1	rscope2	supplyshift	sshift1	sshift3	intsormil_icrisat	publication_trend	logROR
1	1	1	Ahmed M.M. (1991)	published	No	Yes	No	Yes	No	No	Yes	Yes	No	Yes	No	No	1991	31		13			1982	2012	1982	2012	Africa	Yes	No	University	No	No	National	No	Yes	AH	Yes	No	from INTSORMIL or ICRISAT	before 1995	3.43399
2	1	2		published	No	Yes	No	Yes	No	No	Yes		No	Yes	No	No	1991	23		13			1982	2012	1982	2012	Africa	Yes	No	University	No	No	National	No	Yes	AH	Yes	No	from INTSORMIL or ICRISAT	before 1995	3.13549
3	2	1	Ahmed M.M. (1995)	published	No	Yes	No	Yes	No	No	Yes	Yes	No	Yes	No	No	1995	97									Africa	Yes	No	University	No	No	National	No	Yes	AH	Yes	No	from INTSORMIL or ICRISAT	on or after 1995	4.57471
4	2	2			No	Yes		Yes	No	No	Yes		No	Yes	No	No	1995	53									Africa	Yes	No										from INTSORMIL or ICRISAT	on or after 1995	3.97029
5	2	3		published	No	Yes	No	Yes	No	No	Yes		No	Yes	No	No	1995	96									Africa	Yes	No										from INTSORMIL or ICRISAT	on or after 1995	4.56435
6	3	1	Aghib, A.J. (1996)	not pulished			No							Yes	No	No	1996	56												University	No	No								on or after 1995	4.02535
7	4	1	Anandajayasekeram, P.(2007a)	published	No	Yes	No	Yes	No	Yes	No	No	No	Yes	No	No	2007	25		10			1980	1999	1987	1999	Africa	Yes	No	Mixed	No	Yes				AH	Yes	No	from INTSORMIL or ICRISAT	on or after 1995	3.21888
8	5	1	Anandajayasekeram, P.(2007b)*	published	Yes	Yes	No	Yes	No	Yes	No	No	No	No	No	Yes	2007	14		10			1983	2008		2008	Africa	Yes	No	Mixed	No	Yes	Multinational	Yes	No	AH	Yes	No	from INTSORMIL or ICRISAT	on or after 1995	2.63906
9	5	2		published	Yes	Yes	No	Yes	No	Yes	No		No	No	No	Yes	2007	5		10			1983	2008		2008	Africa	Yes	No	Mixed	No	Yes	Multinational	Yes	No	AH	Yes	No	from INTSORMIL or ICRISAT	on or after 1995	1.60944
10	6	1	Anandajayasekeram, P.(2007c)	published	No	Yes	No	Yes	No	No	No	No	Yes	No	Yes	No	2007	13.28					1986		1990	2002	Africa	Yes	No	Mixed	No	Yes	Subnational	No	No	AH	Yes	No	not from INTSORMIL or ICRISAT	on or after 1995	2.58626
11	7	1	Anandajayasekeran P,(1995)			Yes		Yes	No	Yes	No	No	No	Yes	No	No	1995	27					1983	2003	1983	2003	Africa	Yes	No							AH	Yes	No	from INTSORMIL or ICRISAT	on or after 1995	3.29584
12	8	1	Araji, A. A.( 1981)	published	Yes	Yes	No	Yes	No	No	No	No	Yes	Yes	No	No	1981	73.75	7.5647				1978	1990		1990	U.S.A.	No	Yes	University	No	No	National	No	Yes	OTHER	No	No	not from INTSORMIL or ICRISAT	before 1995	4.30068
13	8	2		published	Yes	Yes	No	Yes	No	No	No		Yes	Yes	No	No	1981	74.42	10.5322				1978	1995		1995	U.S.A.	No	Yes	University	No	No	National	No	Yes	OTHER	No	No	not from INTSORMIL or ICRISAT	before 1995	4.30972
14	8	3		published	Yes	Yes	No	Yes	No	No	No		Yes	Yes	No	No	1981	74.46	12.3336				1978	2000		2000	U.S.A.	No	Yes	University	No	No	National	No	Yes	OTHER	No	No	not from INTSORMIL or ICRISAT	before 1995	4.31026
15	8	4		published	Yes	Yes	No	Yes	No	No	No		Yes	Yes	No	No	1981	112.88	15.1302				1978	1990		1990	U.S.A.	No	Yes	University	No	No	National	No	Yes	OTHER	No	No	not from INTSORMIL or ICRISAT	before 1995	4.72633
16	8	5		published	Yes	Yes	No	Yes	No	No	No		Yes	Yes	No	No	1981	112.88	15.1302				1978	1995		1995	U.S.A.	No	Yes	University	No	No	National	No	Yes	OTHER	No	No	not from INTSORMIL or ICRISAT	before 1995	4.72633
17	8	6		published	Yes	Yes	No	Yes	No	No	No		Yes	Yes	No	No	1981	113.06	21.0654				1978	2000		2000	U.S.A.	No	Yes	University	No	No	National	No	Yes	OTHER	No	No	not from INTSORMIL or ICRISAT	before 1995	4.72792
18	9	1	Ayanwale, A.B. (2013)	published		Yes	No	Yes	No	No	No		Yes	Yes	No	No	2013	29	19	5			2004	2038			Africa	Yes	No	University	No	No	Subnational	No	No	PARALLEL	No	Yes	not from INTSORMIL or ICRISAT	on or after 1995	3.3673
19	9	2		published		Yes	No	Yes	No	No	No		Yes	Yes	No	No	2013	29	19	5			2004	2038			Africa	Yes	No	University	No	No	Subnational	No	No	PARALLEL	No	Yes	not from INTSORMIL or ICRISAT	on or after 1995	3.3673
20	9	3		published		Yes	No	Yes	No	No	No		Yes	Yes	No	No	2013	37	40	5	320.16	9.65	2004	2038			Africa	Yes	No	University	No	No	Subnational	No	No	PARALLEL	No	Yes	not from INTSORMIL or ICRISAT	on or after 1995	3.61092
21	9	4		published		Yes	No	Yes	No	No	No		Yes	No	Yes	No	2013	22	9.3	5			2004	2038			Africa	Yes	No	University	No	No	Subnational	No	No	PARALLEL	No	Yes	not from INTSORMIL or ICRISAT	on or after 1995	3.09104
22	9	5		published		Yes	No	Yes	No	No	No		Yes	No	Yes	No	2013	22	9.2	5			2004	2038			Africa	Yes	No	University	No	No	Subnational	No	No	PARALLEL	No	Yes	not from INTSORMIL or ICRISAT	on or after 1995	3.09104
23	9	6		published		Yes	No	Yes	No	No	No		Yes	No	Yes	No	2013	29	20	5			2004	2038			Africa	Yes	No	University	No	No	Subnational	No	No	PARALLEL	No	Yes	not from INTSORMIL or ICRISAT	on or after 1995	3.3673
24	10	1	Chisi, M.(2007)�	published	No	Yes	No	Yes	No	No	No	No	Yes	Yes	No	No	2007	12		10			1983	2010	1988	2010	Africa	Yes	No	Mixed	No	Yes	National	No	Yes	AH	Yes	No	not from INTSORMIL or ICRISAT	on or after 1995	2.48491
25	11	1	Damte, Tebkew (2009)	published	No	Yes	Yes	No	Yes	No	No	No	No	Yes	No	No	2009	329	13.6243	15	319.8	23.4	1980	2000	1982	2005	U.S.A.	No	Yes	University	No	No	Subnational	No	No	OTHER	No	No	from INTSORMIL or ICRISAT	on or after 1995	5.79606
26	11	2		published	No	Yes	Yes	No	Yes	No	No		No	Yes	No	No	2009	370	14.8938	5	99.9	6.7	1980	2000	1982	2005	U.S.A.	No	Yes	University	No	No	Subnational	No	No	OTHER	No	No	from INTSORMIL or ICRISAT	on or after 1995	5.9135
27	11	3		published	No	Yes	Yes	No	Yes	No	No		No	Yes	No	No	2009	389	15.6578	1	66.7	4.3	1980	2000	1982	2005	U.S.A.	No	Yes	University	No	No	Subnational	No	No	OTHER	No	No	from INTSORMIL or ICRISAT	on or after 1995	5.96358
28	12	1	Eddleman, B.R. (1991)**	published	No	Yes	No	Yes	Yes	No	No	No	No	Yes	No	No	1991	48.2	44.5504	5		21700000	1973	1993	1983	1993	U.S.A.	No	Yes	University	No	No	National	No	Yes	OTHER	No	No	from INTSORMIL or ICRISAT	before 1995	3.87536
29	12	2		published	No	Yes	No	Yes	Yes	No	No		No	Yes	No	No	1991	33.4	12.2319	5		21700000	1973	1993	1983	1993	U.S.A.	No	Yes	University	No	No	National	No	Yes	OTHER	No	No	from INTSORMIL or ICRISAT	before 1995	3.50856
30	12	3		published	No	Yes	No	Yes	Yes	No	No		No	Yes	No	No	1991	41.7	24.4875	5		21700000	1973	1993	1983	1993	U.S.A.	No	Yes	University	No	No	National	No	Yes	OTHER	No	No	from INTSORMIL or ICRISAT	before 1995	3.7305
31	12	4		published	No	Yes	No	Yes	Yes	No	No		No	Yes	No	No	1991	33.5	11.6741	5		21700000	1973	1993	1983	1993	U.S.A.	No	Yes	University	No	No	National	No	Yes	OTHER	No	No	from INTSORMIL or ICRISAT	before 1995	3.51155
32	13	1	Gonzalez-Rey	published	No	Yes	No	Yes	Yes	No	No	No	No	Yes	No	No	1991	32		15			1982	2012	1982	2012	Central America	No	No	University	No	No	National	No	Yes	AH	Yes	No	from INTSORMIL or ICRISAT	before 1995	3.46574
33	14	1	Griliches (1958)	published	Yes	Yes	No	Yes	No	No	No	No	Yes	Yes	No	No		400	79	5			1946	1967	1957	1967	U.S.A.	No	Yes	University	No	No	National	No	Yes	OTHER	No	No	not from INTSORMIL or ICRISAT		5.99146
34	15	1	Kristijanson, P.M. (1999)�	published	Yes	Yes	Yes	Yes	No	No	No	No	Yes	No	No	Yes	1999	28	15	5			1998	2027	2006	2027	Asia	No	No	InternationInstitute	Yes	No	National	No	Yes	PARALLEL	No	Yes	not from INTSORMIL or ICRISAT	on or after 1995	3.3322
35	15	2		published	Yes	Yes	Yes	Yes	No	No	No		Yes	No	No	Yes	1999	38	42	5			1998	2027	2006	2027	Asia	No	No	InternationInstitute	Yes	No	National	No	Yes	PARALLEL	No	Yes	not from INTSORMIL or ICRISAT	on or after 1995	3.63759
36	15	3		published	Yes	Yes	Yes	Yes	No	No	No		Yes	No	No	Yes	1999	43	69	5			1998	2027	2006	2027	Asia	No	No	InternationInstitute	Yes	No	National	No	Yes	PARALLEL	No	Yes	not from INTSORMIL or ICRISAT	on or after 1995	3.7612
37	16	1	Mazzucato, V. (1994 )�	not pulished	No	Yes	No	Yes	No	No	No	No	Yes	No	No	Yes	1994	21		3.8			1975	2011	1975	2011	Africa	Yes	No	InternationInstitute	Yes	No	National	No	Yes	OTHER	No	No	not from INTSORMIL or ICRISAT	before 1995	3.04452
38	16	2		not pulished	No	Yes	No	Yes	No	No	No	No	Yes	No	No	Yes	1994	2		3.8			1975	2011	1975	2011	Africa	Yes	No	InternationInstitute	Yes	No	National	No	Yes	OTHER	No	No	not from INTSORMIL or ICRISAT	before 1995	0.693147
39	17	1	Otto , D.M.(1981)	not pulished	No	Yes	No	No	No	No	No	No	Yes	Yes	No	No	1981	134.1	26.1	6.95865			1970	1982	1970	1982	U.S.A.	No	Yes	University	No	No	National	No	Yes	OTHER	No	No	not from INTSORMIL or ICRISAT	before 1995	4.89859
40	17	2		not pulished	No	Yes	No	No	No	No	No		Yes	Yes	No	No	1981	93.8	23.7	6.95865			1970	1982	1970	1982	U.S.A.	No	Yes	University	No	No	National	No	Yes	OTHER	No	No	not from INTSORMIL or ICRISAT	before 1995	4.54116
41	17	3		not pulished	No	Yes	No	No	No	No	No		Yes	Yes	No	No	1981	101.2	18.1	6.95865			1970	1982	1970	1982	U.S.A.	No	Yes	University	No	No	National	No	Yes	OTHER	No	No	not from INTSORMIL or ICRISAT	before 1995	4.6171
42	17	4		not pulished	No	Yes	No	No	No	No	No		Yes	Yes	No	No	1981	116	34.6	6.95865			1970	1982	1970	1982	U.S.A.	No	Yes	University	No	No	National	No	Yes	OTHER	No	No	not from INTSORMIL or ICRISAT	before 1995	4.75359
43	17	5		not pulished	No	Yes	No	No	No	No	No		Yes	Yes	No	No	1981	47	8.87	6.95865			1970	1982	1970	1982	U.S.A.	No	Yes	University	No	No	National	No	Yes	OTHER	No	No	not from INTSORMIL or ICRISAT	before 1995	3.85015
44	17	6		not pulished	No	Yes	No	No	No	No	No		Yes	Yes	No	No	1981	79.5	8.87	6.95865			1970	1978	1970	1978	U.S.A.	No	Yes	University	No	No	National	No	Yes	OTHER	No	No	not from INTSORMIL or ICRISAT	before 1995	4.37576
45	17	7		not pulished	No	Yes	No	No	No	No	No		Yes	Yes	No	No	1981	112.7	22	6.95865			1970	1982	1970	1982	U.S.A.	No	Yes	University	No	No	National	No	Yes	OTHER	No	No	not from INTSORMIL or ICRISAT	before 1995	4.72473
46	17	8		not pulished	No	Yes	No	No	No	No	No		Yes	Yes	No	No	1981	133.5	33.5	6.95865			1970	1982	1970	1982	U.S.A.	No	Yes	University	No	No	National	No	Yes	OTHER	No	No	not from INTSORMIL or ICRISAT	before 1995	4.8941
47	17	9		not pulished	No	Yes	No	No	No	No	No		Yes	Yes	No	No	1981	42.1	9.55	6.95865			1970	1982	1970	1982	U.S.A.	No	Yes	University	No	No	National	No	Yes	OTHER	No	No	not from INTSORMIL or ICRISAT	before 1995	3.74005
48	17	10		not pulished	No	Yes	No	No	No	No	No		Yes	Yes	No	No	1981	63.2	9.55	6.95865			1970	1978	1970	1978	U.S.A.	No	Yes	University	No	No	National	No	Yes	OTHER	No	No	not from INTSORMIL or ICRISAT	before 1995	4.1463
49	18	1	Rohrbach, D.D. (1999)	published	No	Yes	Yes	Yes	No	Yes	No	No	No	No	Yes	No	1999	50		10			1986	1997	1990	1997	Africa	Yes	No	InternationInstitute	Yes	No	National	No	Yes	PARALLEL	No	Yes	from INTSORMIL or ICRISAT	on or after 1995	3.91202
50	19	1	Sanders , J.H. (1994)														1994	2																						before 1995	0.693147
51	20	1	Sterns, J. A. (1993)	not pulished	No	Yes	No	Yes	No	Yes	No	No	No	Yes	No	No	1993	1	1.08	0	2958	2731	1979	1986	1984	1997	Africa	Yes	No	University	No	No	National	No	Yes	OTHER	No	No	from INTSORMIL or ICRISAT	before 1995	0
52	21	1	Sterns, J.A.(1994)	not pulished	No	Yes	No	Yes	No	Yes	No	No	No	Yes	No	No	1994	1	1.08	0	2958	2731	1979	1986	1984	1997	Africa	Yes	No	University	No	No	National	No	Yes	OTHER	No	No	from INTSORMIL or ICRISAT	before 1995	0
53	22	1	Villac�s	not pulished	Yes	Yes	No	Yes	Yes	No	No	Yes	No	Yes	No	No	2011	37	5.00504	5.27778	13968640	2790917	1993	2010	1993	2010	Central America	No	No	University	No	No	National	No	Yes	PARALLEL	No	Yes	from INTSORMIL or ICRISAT	on or after 1995	3.61092
54	23	1	Yapi, A. (1998)	published	No	Yes	Yes	Yes	No	Yes	No	No	No	Yes	No		1998	95									Africa	Yes	No	InternationInstitute	Yes	No	Subnational	No	No	PARALLEL	No	Yes	from INTSORMIL or ICRISAT	on or after 1995	4.55388
55	24	1	Yapi, A. (1999)	published	No	Yes	Yes	Yes	No	Yes	No	No	No	Yes	No	No	1999	95									Africa	Yes	No	InternationInstitute	Yes	No	Subnational	No	No	PARALLEL	No	Yes	from INTSORMIL or ICRISAT	on or after 1995	4.55388
56	24	2		published	No	Yes	Yes	Yes	No	Yes	No		No	Yes	No	No	1999	75									Africa	Yes	No	InternationInstitute	Yes	No	Subnational	No	No	PARALLEL	No	Yes	from INTSORMIL or ICRISAT	on or after 1995	4.31749
57	24	3		published	No	Yes	Yes	Yes	No	Yes	No		No	Yes	No	No	1999	71									Africa	Yes	No	InternationInstitute	Yes	No	Subnational	No	No	PARALLEL	No	Yes	from INTSORMIL or ICRISAT	on or after 1995	4.26268
58	25	1	Yapi, A.M. (2000)	published	No	Yes	Yes	Yes	No	Yes	No	No	No	Yes	No	No	2000	69									Africa	Yes	No	InternationInstitute	Yes	No	Subnational	No	No	PARALLEL	No	Yes	from INTSORMIL or ICRISAT	on or after 1995	4.23411
59	25	2		published	No	Yes	Yes	Yes	No	Yes	No	No	No	No	Yes	No	2000	50									Africa	Yes	No	InternationInstitute	Yes	No	Subnational	No	No	PARALLEL	No	Yes	from INTSORMIL or ICRISAT	on or after 1995	3.91202
